# Supplementary material for: Groundwater sources for the Mataranka Springs (Northern Territory, Australia)
Source: Sci Rep. 2021 Dec 20;11:24288. doi: 10.1038/s41598-021-03701-1 (PMC8688415; doi:10.1038/s41598-021-03701-1)
Supplement: Supplementary file 2 — Supplementary Table S2. [file 41598_2021_3701_MOESM2_ESM.xlsx]

## Sheet: Sheet1
Lamontagne et al. Groundwater sources for the Mataranka Springs (Northern Territory, Australia)
Table S2. Summary of the major ions and stable isotopes of water dataset for regional groundwater in the CLA.
Bore/Spring	CLA flow path	CLA Formation	Sampling date	Longitude	Latitude	Ca (mg/L)	Mg (mg/L)	K (mg/L)	Na (mg/L)	Cl (mg/L)	SO4 (mg/L)	Alkalinity (meq/L)	d18O (‰ VSMOW)	dD (‰ VSMOW)	Source
RN007807	Daly	NA	1998-05-22	132.285	-14.4443	101	45	1.1	7	5	17	8.6	-7.07	-44.1	DEPWS (2021). NR Maps, ‘Bores – Water Quality’ dataset. NT Department of Environment, Parks and Water Security. Accessed 22 February 2021
RN007821	Daly	NA	2015-10-20	132.395	-14.5465	106	34.8	2.2	3.5	3	1.4	7.3	-8.28	-53.4	DEPWS (2021). NR Maps, ‘Bores – Water Quality’ dataset. NT Department of Environment, Parks and Water Security. Accessed 22 February 2021
RN007838	Daly	NA	2011-08-05	132.06	-14.7105	74.1	31.2	6.8	15.5	15.1	29.1	6.6	-7.91	-54.5	DEPWS (2021). NR Maps, ‘Bores – Water Quality’ dataset. NT Department of Environment, Parks and Water Security. Accessed 22 February 2021
RN007838	Daly	NA	2015-10-20	132.06	-14.7105	No data	31.2	7.1	16.4	13	24.2	5.6	-8.01	-52.3	DEPWS (2021). NR Maps, ‘Bores – Water Quality’ dataset. NT Department of Environment, Parks and Water Security. Accessed 22 February 2021
RN008236	Daly	NA	2011-08-06	132.471	-14.5756	111	30.6	0.7	1.8	1.1	0.3	8.4	-8.39	-54.8	DEPWS (2021). NR Maps, ‘Bores – Water Quality’ dataset. NT Department of Environment, Parks and Water Security. Accessed 22 February 2021
RN021098	Daly	NA	1998-05-20	132.247	-14.4837	83	47	3	7	9	15	7.9	-7.5	-47.1	DEPWS (2021). NR Maps, ‘Bores – Water Quality’ dataset. NT Department of Environment, Parks and Water Security. Accessed 22 February 2021
RN021694	Daly	NA	1998-05-22	132.241	-14.4576	73	30	<1	4	1	12	6	-6.19	-42.3	DEPWS (2021). NR Maps, ‘Bores – Water Quality’ dataset. NT Department of Environment, Parks and Water Security. Accessed 22 February 2021
RN022006	Daly	NA	2011-08-06	132.505	-14.5679	82.4	28	1.1	4.2	5.8	0.6	6.7	-8.23	-54.7	DEPWS (2021). NR Maps, ‘Bores – Water Quality’ dataset. NT Department of Environment, Parks and Water Security. Accessed 22 February 2021
RN022286	Daly	NA	1998-05-22	132.213	-14.4543	90	29	1.5	4	2	13	6.9	-7.32	-46.7	DEPWS (2021). NR Maps, ‘Bores – Water Quality’ dataset. NT Department of Environment, Parks and Water Security. Accessed 22 February 2021
RN022391	Daly	NA	2015-10-20	132.204	-14.411	No data	24.5	1.8	6.7	8.1	0.6	6	-8.29	-51.6	DEPWS (2021). NR Maps, ‘Bores – Water Quality’ dataset. NT Department of Environment, Parks and Water Security. Accessed 22 February 2021
RN022394	Daly	NA	2011-08-06	132.296	-14.5039	89.1	38.3	2.5	4.1	4.5	1.8	7.6	-7.98	-54.7	DEPWS (2021). NR Maps, ‘Bores – Water Quality’ dataset. NT Department of Environment, Parks and Water Security. Accessed 22 February 2021
RN022394	Daly	NA	2015-10-20	132.296	-14.5039	No data	39.3	2.6	4.9	5	1.8	6.9	-7.96	-51.14	DEPWS (2021). NR Maps, ‘Bores – Water Quality’ dataset. NT Department of Environment, Parks and Water Security. Accessed 22 February 2021
RN022397	Daly	NA	2015-10-20	132.255	-14.4887	85.2	37.7	3.1	5.5	5.1	2.1	6.6	-7.71	-50.2	DEPWS (2021). NR Maps, ‘Bores – Water Quality’ dataset. NT Department of Environment, Parks and Water Security. Accessed 22 February 2021
RN022398	Daly	NA	1998-05-20	132.151	-14.3839	95	38	1.3	5	1	15	7.9	-7.43	-46.7	DEPWS (2021). NR Maps, ‘Bores – Water Quality’ dataset. NT Department of Environment, Parks and Water Security. Accessed 22 February 2021
RN022475	Daly	NA	2011-08-04	132.269	-14.4781	26	29.5	3.1	4.2	2.1	0.3	4.7	-7.64	-49.4	DEPWS (2021). NR Maps, ‘Bores – Water Quality’ dataset. NT Department of Environment, Parks and Water Security. Accessed 22 February 2021
RN022486	Daly	NA	2015-10-08	132.256	-14.4577	95.3	36.1	1.4	3.5	4.5	<5	7.4	-8.19	-50.81	DEPWS (2021). NR Maps, ‘Bores – Water Quality’ dataset. NT Department of Environment, Parks and Water Security. Accessed 22 February 2021
RN022646	Daly	NA	1998-05-20	132.235	-14.4714	82	37	2	5	4	11	6.7	-6.98	-45.7	DEPWS (2021). NR Maps, ‘Bores – Water Quality’ dataset. NT Department of Environment, Parks and Water Security. Accessed 22 February 2021
RN022657	Daly	NA	2015-10-08	132.237	-14.474	84	32.9	2	7	8.6	<5	6.7	-8.12	-52.55	DEPWS (2021). NR Maps, ‘Bores – Water Quality’ dataset. NT Department of Environment, Parks and Water Security. Accessed 22 February 2021
RN023325	Daly	NA	2015-10-07	132.249	-14.4471	100	31.8	1.4	4.7	6.1	<5	7.4	-8.18	-51.67	DEPWS (2021). NR Maps, ‘Bores – Water Quality’ dataset. NT Department of Environment, Parks and Water Security. Accessed 22 February 2021
RN023638	Daly	NA	2015-10-07	132.261	-14.4563	97.9	36.4	1.7	4.3	5.6	<5	9.6	-7.94	-49.96	DEPWS (2021). NR Maps, ‘Bores – Water Quality’ dataset. NT Department of Environment, Parks and Water Security. Accessed 22 February 2021
RN023648	Daly	NA	2015-10-08	132.25	-14.4867	87	40.6	3	6.1	5.4	<5	7.6	-7.76	-49.47	DEPWS (2021). NR Maps, ‘Bores – Water Quality’ dataset. NT Department of Environment, Parks and Water Security. Accessed 22 February 2021
RN023708	Daly	NA	1998-05-15	132.25	-14.4449	106	37	1	4	4	11	8.2	-7.47	-48.8	DEPWS (2021). NR Maps, ‘Bores – Water Quality’ dataset. NT Department of Environment, Parks and Water Security. Accessed 22 February 2021
RN024093	Daly	NA	1998-05-27	132.245	-14.4529	88	44	1	4	5	19	7.4	-6.4	-40.7	DEPWS (2021). NR Maps, ‘Bores – Water Quality’ dataset. NT Department of Environment, Parks and Water Security. Accessed 22 February 2021
RN024096	Daly	NA	1998-05-20	132.237	-14.4638	76	35	2	2	3	10	6.2	-7.58	-51.3	DEPWS (2021). NR Maps, ‘Bores – Water Quality’ dataset. NT Department of Environment, Parks and Water Security. Accessed 22 February 2021
RN024331	Daly	NA	1998-05-20	132.24	-14.4803	90	53	3	6	10	15	7.9	-7.24	-47.4	DEPWS (2021). NR Maps, ‘Bores – Water Quality’ dataset. NT Department of Environment, Parks and Water Security. Accessed 22 February 2021
RN024819	Daly	NA	2011-08-04	132.284	-14.4663	93.6	38.1	1.3	6.2	7.1	2.3	8	-7.76	-51.1	DEPWS (2021). NR Maps, ‘Bores – Water Quality’ dataset. NT Department of Environment, Parks and Water Security. Accessed 22 February 2021
RN025079	Daly	NA	1998-05-19	132.236	-14.4903	89	45	3	6	8	14	7.5	-7.58	-48.1	DEPWS (2021). NR Maps, ‘Bores – Water Quality’ dataset. NT Department of Environment, Parks and Water Security. Accessed 22 February 2021
RN025124	Daly	NA	2011-08-04	132.284	-14.466	84.7	33.8	1	4.1	2.6	1.4	6.8	-8.09	-53.2	DEPWS (2021). NR Maps, ‘Bores – Water Quality’ dataset. NT Department of Environment, Parks and Water Security. Accessed 22 February 2021
RN025126	Daly	NA	2015-10-20	132.174	-14.5394	80	32.8	4.8	7.4	6.7	25.8	5.5	-7.81	-51.29	DEPWS (2021). NR Maps, ‘Bores – Water Quality’ dataset. NT Department of Environment, Parks and Water Security. Accessed 22 February 2021
RN025183	Daly	NA	1998-05-12	132.197	-14.4692	63	33	4	8	5	17	6.4	-8.02	-53.8	DEPWS (2021). NR Maps, ‘Bores – Water Quality’ dataset. NT Department of Environment, Parks and Water Security. Accessed 22 February 2021
RN025270	Daly	NA	1998-05-21	132.228	-14.4709	64	40	3	9	2	14	7.6	-7.55	-48.4	DEPWS (2021). NR Maps, ‘Bores – Water Quality’ dataset. NT Department of Environment, Parks and Water Security. Accessed 22 February 2021
RN025636	Daly	NA	2015-10-07	132.457	-14.478	61.1	80.2	4.4	27.7	19.7	1.1	6	-7.84	-49.69	DEPWS (2021). NR Maps, ‘Bores – Water Quality’ dataset. NT Department of Environment, Parks and Water Security. Accessed 22 February 2021
RN026084	Daly	NA	2011-08-03	132.148	-14.3888	104	28.9	1.2	3.6	1.2	0.5	7.8	-8.52	-56.3	DEPWS (2021). NR Maps, ‘Bores – Water Quality’ dataset. NT Department of Environment, Parks and Water Security. Accessed 22 February 2021
RN026084	Daly	NA	2015-10-08	132.148	-14.3888	91.4	28.6	1.3	3.4	3.8	<5	6.6	-8.93	-56.1	DEPWS (2021). NR Maps, ‘Bores – Water Quality’ dataset. NT Department of Environment, Parks and Water Security. Accessed 22 February 2021
RN026142	Daly	NA	2015-10-07	132.22	-14.4722	81.7	38.7	2.8	7.3	8	<5	7	-8.14	-50.38	DEPWS (2021). NR Maps, ‘Bores – Water Quality’ dataset. NT Department of Environment, Parks and Water Security. Accessed 22 February 2021
RN026169	Daly	NA	1998-05-29	132.258	-14.4549	No data	No data	No data	No data	No data	No data		-7.18	-45	DEPWS (2021). NR Maps, ‘Bores – Water Quality’ dataset. NT Department of Environment, Parks and Water Security. Accessed 22 February 2021
RN026360	Daly	NA	2015-10-08	132.433	-14.5158	81.8	37.8	1.2	8.4	12.9	<5	7	-7.86	-48.68	DEPWS (2021). NR Maps, ‘Bores – Water Quality’ dataset. NT Department of Environment, Parks and Water Security. Accessed 22 February 2021
RN029190	Daly	NA	1998-05-20	132.225	-14.481	92	47	3	7	9	15	7.7	-7.7	-49.1	DEPWS (2021). NR Maps, ‘Bores – Water Quality’ dataset. NT Department of Environment, Parks and Water Security. Accessed 22 February 2021
RN029217	Daly	NA	2015-10-07	132.261	-14.4639	92.8	37.7	1.6	7.8	6.3	<5	7.6	-7.56	-48.37	DEPWS (2021). NR Maps, ‘Bores – Water Quality’ dataset. NT Department of Environment, Parks and Water Security. Accessed 22 February 2021
RN030129	Daly	Ooloo Dolostone	2003-07-30	132.014	-14.6484	73.3	50.5	2.7	9.6	12.3	10.3	7.1	-7.81	-51.4	DEPWS (2021). NR Maps, ‘Bores – Water Quality’ dataset. NT Department of Environment, Parks and Water Security. Accessed 22 February 2021
RN030802	Daly	Ooloo Dolostone	2003-07-30	131.975	-14.5598	80.5	49.7	3.7	9.8	14.8	12.7	7.1	-7.58	-52.4	DEPWS (2021). NR Maps, ‘Bores – Water Quality’ dataset. NT Department of Environment, Parks and Water Security. Accessed 22 February 2021
RN030860	Daly	NA	1998-05-27	132.226	-14.4383	107	28	2	5	10	13	7.9	-7.39	-47.1	DEPWS (2021). NR Maps, ‘Bores – Water Quality’ dataset. NT Department of Environment, Parks and Water Security. Accessed 22 February 2021
RN031066	Daly	NA	2015-10-07	132.256	-14.4802	85.7	39.1	3	6.1	5.3	<5	7.3	-7.92	-50.61	DEPWS (2021). NR Maps, ‘Bores – Water Quality’ dataset. NT Department of Environment, Parks and Water Security. Accessed 22 February 2021
RN031119	Daly	NA	1998-05-19	132.235	-14.4788	80	40	3	6	8	12	6.9	-6.92	-46.7	DEPWS (2021). NR Maps, ‘Bores – Water Quality’ dataset. NT Department of Environment, Parks and Water Security. Accessed 22 February 2021
RN031332	Daly	NA	2015-10-07	132.395	-14.4607	127	37.2	1.3	5	4	<5	9.1	-7.84	-48.68	DEPWS (2021). NR Maps, ‘Bores – Water Quality’ dataset. NT Department of Environment, Parks and Water Security. Accessed 22 February 2021
RN031879	Daly	NA	2015-10-08	132.155	-14.3736	106	37.7	1.6	9.7	12.3	<5	8	-8.32	-52.75	DEPWS (2021). NR Maps, ‘Bores – Water Quality’ dataset. NT Department of Environment, Parks and Water Security. Accessed 22 February 2021
RN032215	Daly	NA	2015-10-05	132.448	-14.6052	83	40.4	3.1	16.9	19.5	<5	7.2	-8.41	-53.43	DEPWS (2021). NR Maps, ‘Bores – Water Quality’ dataset. NT Department of Environment, Parks and Water Security. Accessed 22 February 2021
RN032681	Daly	NA	2015-10-08	132.331	-14.4921	105	39.8	1.5	6.2	7.5	<5	8.2	-7.55	-48.98	DEPWS (2021). NR Maps, ‘Bores – Water Quality’ dataset. NT Department of Environment, Parks and Water Security. Accessed 22 February 2021
RN032747	Daly	NA	2011-08-04	132.174	-14.4124	105	28	1.1	0.8	0.8	0.5	7.9	-7.84	-50.1	DEPWS (2021). NR Maps, ‘Bores – Water Quality’ dataset. NT Department of Environment, Parks and Water Security. Accessed 22 February 2021
RN032751	Daly	Ooloo Dolostone	2003-08-22	131.688	-14.4498	69.5	43.3	3.4	5.4	6	9.6	6.3	-7.535	-50.95	DEPWS (2021). NR Maps, ‘Bores – Water Quality’ dataset. NT Department of Environment, Parks and Water Security. Accessed 22 February 2021
RN033134	Daly	NA	2015-10-07	132.508	-14.5786	90.4	33.7	1.8	8.2	13.6	<5	6.8	-7.62	-47.41	DEPWS (2021). NR Maps, ‘Bores – Water Quality’ dataset. NT Department of Environment, Parks and Water Security. Accessed 22 February 2021
RN033291	Daly	NA	2015-10-07	132.208	-14.4284	103	24.5	1.5	6.4	6.3	<5	6.8	-8.51	-53.57	DEPWS (2021). NR Maps, ‘Bores – Water Quality’ dataset. NT Department of Environment, Parks and Water Security. Accessed 22 February 2021
RN033343	Daly	NA	2015-10-08	132.311	-14.4622	91.6	39.1	1.3	5.9	5.8	<5	7.4	-7.66	-48.34	DEPWS (2021). NR Maps, ‘Bores – Water Quality’ dataset. NT Department of Environment, Parks and Water Security. Accessed 22 February 2021
RN033597	Daly	Ooloo Dolostone	2003-08-22	131.711	-14.505	58.4	26.5	1	3.6	2.5	1.4	4.6	-7.07	-47.9	DEPWS (2021). NR Maps, ‘Bores – Water Quality’ dataset. NT Department of Environment, Parks and Water Security. Accessed 22 February 2021
RN034209	Daly	NA	2015-10-08	132.468	-14.5396	75.2	28	0.9	11.5	16.4	<5	5.4	-7.56	-49.66	DEPWS (2021). NR Maps, ‘Bores – Water Quality’ dataset. NT Department of Environment, Parks and Water Security. Accessed 22 February 2021
RN034903	Daly	NA	2015-10-07	132.202	-14.6184	71.4	37.1	4.8	8.2	7.8	10	6.3	-7.92	-52.07	DEPWS (2021). NR Maps, ‘Bores – Water Quality’ dataset. NT Department of Environment, Parks and Water Security. Accessed 22 February 2021
RN024616	Georgina	Tindall Limestone	2018-10-19	133.178	-15.601	151	58.2	15.5	164	196.667	140	12	-8.69	-8.69	Deslandes et al. (2019). Environmental tracers in the Beetaloo Basin. CSIRO Report to GISERA. 90p.
RN038179	Georgina	Gum Ridge Formation	2018-10-24	134.602	-16.4246	105	44.8	8.88	75.2	108	120	8.5	-8.41	-8.41	Deslandes et al. (2019). Environmental tracers in the Beetaloo Basin. CSIRO Report to GISERA. 90p.
RN033671	Georgina	Gum Ridge Formation	2018-10-24	134.634	-16.3855	128	55.3	10.7	81.3	120	174	9.6	-8.4	-8.4	Deslandes et al. (2019). Environmental tracers in the Beetaloo Basin. CSIRO Report to GISERA. 90p.
RN029027	Georgina	Gum Ridge Formation	2018-10-24	134.712	-16.3274	103	66.3	27.4	150	210	228	14	-7.92	-7.92	Deslandes et al. (2019). Environmental tracers in the Beetaloo Basin. CSIRO Report to GISERA. 90p.
RN007658	Georgina	Gum Ridge Formation	2018-10-24	134.726	-16.4856	135	58.2	11.9	98.7	125.2	164	9.7	-8.37	-8.37	Deslandes et al. (2019). Environmental tracers in the Beetaloo Basin. CSIRO Report to GISERA. 90p.
RN038159	Georgina	Gum Ridge Formation	2018-10-25	134.791	-16.9257	131	56.7	10.8	95.54	137.2	188	8.3	-8.46	-8.46	Deslandes et al. (2019). Environmental tracers in the Beetaloo Basin. CSIRO Report to GISERA. 90p.
RN037654	Georgina	Gum Ridge Formation	2018-10-25	134.801	-16.5969	132	69	21.8	132	146	320	9.3	-8.14	-8.14	Deslandes et al. (2019). Environmental tracers in the Beetaloo Basin. CSIRO Report to GISERA. 90p.
RN038580	Georgina	Gum Ridge Formation	2018-10-26	134.705	-16.3997	144	59.7	12.2	92.1	137.25	198	9.5	-8.37	-8.37	Deslandes et al. (2019). Environmental tracers in the Beetaloo Basin. CSIRO Report to GISERA. 90p.
RN033608	Georgina	Gum Ridge Formation	2018-10-26	134.648	-16.4562	131	54.3	10.5	91.5	110	154	9.6	-8.39	-8.39	Deslandes et al. (2019). Environmental tracers in the Beetaloo Basin. CSIRO Report to GISERA. 90p.
RN038630	Georgina	Gum Ridge Formation	2018-10-30	133.98	-16.48	131	51.7	10.6	86.1	112.27	189	8.8	-8.44	-8.44	Deslandes et al. (2019). Environmental tracers in the Beetaloo Basin. CSIRO Report to GISERA. 90p.
BET-LB025	Georgina	Gum Ridge Formation	2018-10-30	133.885	-16.3465	130	49.7	10.3	84.8	119.2	233	6.5	-8.45	-8.45	Deslandes et al. (2019). Environmental tracers in the Beetaloo Basin. CSIRO Report to GISERA. 90p.
BET-LB062	Georgina	Gum Ridge Formation	2018-11-01	133.579	-16.6199	88.4	35.2	11.1	97.2	125.2	84.7	9.3	-7	-7	Deslandes et al. (2019). Environmental tracers in the Beetaloo Basin. CSIRO Report to GISERA. 90p.
RN037673	Georgina	Gum Ridge Formation	2018-11-01	133.77	-16.5485	119	48.7	8.91	77.9	96.6667	113	9.8	-8.5	-8.5	Deslandes et al. (2019). Environmental tracers in the Beetaloo Basin. CSIRO Report to GISERA. 90p.
BET-LB052	Georgina	Anthony Lagoon Beds	2018-11-01	133.41	-17.0648	110.6	60.5	22.3	159	185.333	270	10	-7.53	-7.53	Deslandes et al. (2019). Environmental tracers in the Beetaloo Basin. CSIRO Report to GISERA. 90p.
RN034660	Georgina	Proterozoic sandstone and siltstone	2018-11-02	133.887	-18.323	74.8	49.5	3.52	126	62	116	10	-7.22	-7.22	Deslandes et al. (2019). Environmental tracers in the Beetaloo Basin. CSIRO Report to GISERA. 90p.
RN039080	Georgina	Anthony Lagoon Beds	2018-11-02	134.397	-18.0408	89.9	50.2	15.1	342	285.333	305	9.7	-6.28	-6.28	Deslandes et al. (2019). Environmental tracers in the Beetaloo Basin. CSIRO Report to GISERA. 90p.
RN038817	Georgina	Gum Ridge Formation	2018-11-03	133.725	-17.7401	109	59.7	27.3	165	205.3	276	6.5	-7.53	-7.53	Deslandes et al. (2019). Environmental tracers in the Beetaloo Basin. CSIRO Report to GISERA. 90p.
RN029012	Georgina	Tindall Limestone	2017-10-10	133.126	-15.271	136.9	61.3	26.8	183	229	181	12	-7.79	-7.79	Deslandes et al. (2018). Environmental tracers in the Beetaloo Sub-basin. CSIRO Land & Wate Report No. EP186868.
RN038810	Georgina	Tindall Limestone/granite	2017-10-10	133.165	-15.3733	15	55.3	15	171	207	159	12	-8.18	-8.18	Deslandes et al. (2018). Environmental tracers in the Beetaloo Sub-basin. CSIRO Land & Wate Report No. EP186868.
RN028082	Georgina	Tindall Limestone	2017-10-10	133.225	-15.5927	140	56.5	155	40.7	192	136	12	-8.51	-8.51	Deslandes et al. (2018). Environmental tracers in the Beetaloo Sub-basin. CSIRO Land & Wate Report No. EP186868.
RN029013	Georgina	Tindall Limestone	2017-10-10	133.407	-15.8671	146	68.3	33	254	297	247	13	-7.94	-7.94	Deslandes et al. (2018). Environmental tracers in the Beetaloo Sub-basin. CSIRO Land & Wate Report No. EP186868.
BET-LB025	Georgina	Gum Ridge Formation	2017-10-11	133.885	-16.3465	130	49.7	10.3	84.8	121	233	6.5	-8.2	-8.2	Deslandes et al. (2018). Environmental tracers in the Beetaloo Sub-basin. CSIRO Land & Wate Report No. EP186868.
RN037932	Georgina	Gum Ridge Formation?	2017-10-11	133.385	-16.3088	121	67.5	33.7	272	319	243	11.9	-7.85	-7.85	Deslandes et al. (2018). Environmental tracers in the Beetaloo Sub-basin. CSIRO Land & Wate Report No. EP186868.
RN025291	Georgina	Gum Ridge Formation	2017-10-12	134.584	-16.4327	125	53.4	10	79	129	148	8.9	-8.25	-8.25	Deslandes et al. (2018). Environmental tracers in the Beetaloo Sub-basin. CSIRO Land & Wate Report No. EP186868.
RN008481	Georgina	Gum Ridge Formation	2017-10-12	134.794	-16.3877	126	52.7	9.84	82.9	113	148	9.9	-8.31	-8.31	Deslandes et al. (2018). Environmental tracers in the Beetaloo Sub-basin. CSIRO Land & Wate Report No. EP186868.
Botany Walk Spring			2003-05-01	133.135	-14.9331	154	132	43	428	753	548	17	No data	No data	Karp, D. (2008). Surface and groundwater interaction the Mataranka Area. NT Department of Natural Resources, Environment, the Arts and Sport. Report No. 17/2008D.
Botany Walk Spring			2003-10-24	133.135	-14.9331	146	94	31	283	355	294	16	No data	No data	Karp, D. (2008). Surface and groundwater interaction the Mataranka Area. NT Department of Natural Resources, Environment, the Arts and Sport. Report No. 17/2008D.
Botany Walk Spring			2004-08-18	133.135	-14.9331	134	131	48	455	131	523	18	No data	No data	Karp, D. (2008). Surface and groundwater interaction the Mataranka Area. NT Department of Natural Resources, Environment, the Arts and Sport. Report No. 17/2008D.
